# Supplementary material for: Subwavelength pixelated CMOS color sensors based on anti-Hermitian metasurface
Source: Nat Commun. 2020 Aug 6;11:3916. doi: 10.1038/s41467-020-17743-y (PMC7413260; doi:10.1038/s41467-020-17743-y)
Supplement: Supplementary file 2 — Source Data [file 41467_2020_17743_MOESM2_ESM.xlsx]

## Sheet: Fig1(c)
Fig 1(c)
	Absorption (fraction)
Wavelength (nm)	G-channel	Y-channel	R-channel
670	0.00263494	0.00839037	0.0269777
669.565	0.00267038	0.00837674	0.0269071
669.13	0.0027048	0.00836685	0.0268635
668.696	0.00273818	0.00836052	0.0268468
668.261	0.00277055	0.00835755	0.0268568
667.826	0.00280191	0.00835776	0.0268935
667.391	0.00283225	0.00836095	0.0269566
666.957	0.0028616	0.00836695	0.0270461
666.522	0.00288995	0.00837556	0.0271619
666.087	0.00291731	0.00838659	0.0273039
665.652	0.00294369	0.00839985	0.0274719
665.217	0.0029691	0.00841516	0.0276658
664.783	0.00299353	0.00843233	0.0278855
664.348	0.003017	0.00845117	0.0281308
663.913	0.00303951	0.00847148	0.0284018
663.478	0.00306107	0.00849309	0.0286982
663.043	0.00308168	0.0085158	0.0290199
662.609	0.00310135	0.00853943	0.0293668
662.174	0.00312009	0.00856378	0.0297389
661.739	0.0031379	0.00858867	0.0301359
661.304	0.00315479	0.00861391	0.0305577
660.87	0.00317077	0.00863931	0.0310043
660.435	0.00318584	0.00866468	0.0314756
660	0.0032	0.00868983	0.0319713
659.565	0.00321327	0.00871459	0.0324914
659.13	0.00322565	0.00873874	0.0330358
658.696	0.00323714	0.00876212	0.0336044
658.261	0.00324775	0.00878452	0.034197
657.826	0.0032575	0.00880577	0.0348135
657.391	0.00326637	0.00882567	0.0354538
656.957	0.00327439	0.00884403	0.0361178
656.522	0.00328156	0.00886067	0.0368054
656.087	0.00328787	0.0088754	0.0375164
655.652	0.00329335	0.00888802	0.0382507
655.217	0.00329799	0.00889836	0.0390083
654.783	0.0033018	0.00890621	0.0397889
654.348	0.00330479	0.0089114	0.0405926
653.913	0.00330697	0.00891374	0.0414191
653.478	0.00330833	0.00891303	0.0422683
653.043	0.00330889	0.00890909	0.0431402
652.609	0.00330865	0.00890173	0.0440346
652.174	0.00330762	0.00889075	0.0449514
651.739	0.0033058	0.00887598	0.0458904
651.304	0.0033032	0.00885723	0.0468516
650.87	0.00329983	0.0088343	0.0478349
650.435	0.00329569	0.008807	0.0488401
650	0.0032908	0.00877516	0.049867
649.565	0.00328515	0.00873849	0.0509164
649.13	0.00327877	0.00869644	0.0519911
648.696	0.00327171	0.00864836	0.0530949
648.261	0.00326398	0.00859359	0.0542315
647.826	0.00325562	0.00853149	0.0554047
647.391	0.00324667	0.00846141	0.0566181
646.957	0.00323715	0.00838271	0.0578755
646.522	0.00322709	0.00829473	0.0591806
646.087	0.00321652	0.00819683	0.0605371
645.652	0.00320548	0.00808837	0.0619486
645.217	0.003194	0.00796869	0.063419
644.783	0.00318211	0.00783722	0.0649521
644.348	0.00316977	0.00769509	0.0665566
643.913	0.0031569	0.00754515	0.0682458
643.478	0.00314341	0.00739029	0.0700333
643.043	0.00312921	0.00723343	0.0719328
642.609	0.0031142	0.00707749	0.0739577
642.174	0.00309831	0.00692536	0.0761217
641.739	0.00308143	0.00677997	0.0784384
641.304	0.00306347	0.00664422	0.0809213
640.87	0.00304436	0.00652103	0.0835839
640.435	0.00302399	0.0064133	0.08644
640	0.00300228	0.00632395	0.089503
639.565	0.00297915	0.0062539	0.0927831
639.13	0.0029546	0.00619615	0.096277
638.696	0.00292865	0.0061417	0.0999779
638.261	0.00290132	0.00608156	0.103879
637.826	0.00287262	0.00600676	0.107974
637.391	0.00284256	0.00590828	0.112255
636.957	0.00281117	0.00577715	0.116716
636.522	0.00277846	0.00560436	0.121351
636.087	0.00274444	0.00538094	0.126152
635.652	0.00270914	0.0050979	0.131113
635.217	0.00267256	0.00474623	0.136226
634.783	0.00263474	0.00431856	0.141489
634.348	0.00259589	0.00384443	0.146974
633.913	0.00255644	0.00339034	0.15283
633.478	0.00251682	0.00302438	0.159209
633.043	0.00247746	0.00281464	0.166264
632.609	0.00243879	0.00282921	0.174145
632.174	0.00240124	0.0031362	0.183005
631.739	0.00236523	0.00380368	0.192997
631.304	0.0023312	0.00489977	0.204272
630.87	0.00229958	0.00649254	0.216982
630.435	0.0022708	0.00865009	0.23128
630	0.00224529	0.0114405	0.247318
629.565	0.00222322	0.014909	0.265116
629.13	0.00220374	0.0190093	0.284172
628.696	0.00218575	0.0236722	0.30385
628.261	0.00216813	0.0288284	0.323516
627.826	0.00214979	0.0344087	0.342535
627.391	0.0021296	0.040344	0.360274
626.957	0.00210648	0.046565	0.376098
626.522	0.0020793	0.0530026	0.389371
626.087	0.00204696	0.0595875	0.39946
625.652	0.00200836	0.0662505	0.40573
625.217	0.00196239	0.0729224	0.407546
624.783	0.00190813	0.0795353	0.404301
624.348	0.00184916	0.0860482	0.396006
623.913	0.00179351	0.0924476	0.383288
623.478	0.00174944	0.098721	0.366804
623.043	0.00172519	0.104856	0.34721
622.609	0.001729	0.11084	0.32516
622.174	0.00176911	0.116661	0.301311
621.739	0.00185376	0.122307	0.276318
621.304	0.0019912	0.127764	0.250837
620.87	0.00218967	0.133021	0.225522
620.435	0.00245742	0.138064	0.201031
620	0.00280268	0.142883	0.178019
619.565	0.00323025	0.147463	0.157011
619.13	0.00373112	0.151788	0.138016
618.696	0.00429281	0.155841	0.120916
618.261	0.00490287	0.159605	0.105589
617.826	0.00554883	0.163064	0.0919153
617.391	0.00621822	0.1662	0.0797745
616.957	0.00689858	0.168996	0.0690465
616.522	0.00757744	0.171435	0.0596111
616.087	0.00824235	0.173501	0.051348
615.652	0.00888082	0.175175	0.0441371
615.217	0.00948041	0.176442	0.037858
614.783	0.0100289	0.177286	0.032392
614.348	0.0105188	0.177733	0.0276515
613.913	0.0109478	0.177849	0.0235804
613.478	0.0113135	0.177702	0.0201237
613.043	0.0116138	0.177361	0.0172268
612.609	0.0118464	0.176895	0.0148347
612.174	0.012009	0.176371	0.0128926
611.739	0.0120994	0.175858	0.0113456
611.304	0.0121154	0.175425	0.0101391
610.87	0.0120546	0.175139	0.00921809
610.435	0.0119149	0.175069	0.00852778
610	0.0116939	0.175283	0.00801334
609.565	0.0113917	0.175835	0.00762863
609.13	0.0110175	0.17672	0.00736228
608.696	0.0105826	0.177917	0.00721157
608.261	0.0100984	0.179407	0.00717382
607.826	0.0095764	0.18117	0.00724634
607.391	0.0090279	0.183184	0.00742642
606.957	0.00846435	0.185431	0.00771136
606.522	0.00789714	0.18789	0.00809848
606.087	0.00733767	0.190541	0.00858508
605.652	0.00679734	0.193364	0.00916846
605.217	0.00628755	0.19634	0.00984592
604.783	0.00581943	0.199448	0.010615
604.348	0.00539765	0.202693	0.0114775
603.913	0.00502046	0.206101	0.0124396
603.478	0.00468581	0.209701	0.013508
603.043	0.00439167	0.213521	0.0146889
602.609	0.00413598	0.217588	0.0159887
602.174	0.00391673	0.221929	0.0174141
601.739	0.00373185	0.226574	0.0189713
601.304	0.00357931	0.231549	0.0206668
600.87	0.00345708	0.236883	0.0225071
600.435	0.0033631	0.242604	0.0244985
600	0.00329535	0.248738	0.0266476
599.565	0.00325304	0.255284	0.028955
599.13	0.00324044	0.262115	0.0313991
598.696	0.0032631	0.269074	0.0339523
598.261	0.00332655	0.276004	0.0365871
597.826	0.00343632	0.282746	0.0392761
597.391	0.00359794	0.289145	0.0419917
596.957	0.00381697	0.295044	0.0447067
596.522	0.00409893	0.300284	0.0473934
596.087	0.00444936	0.304708	0.0500243
595.652	0.00487379	0.308161	0.0525721
595.217	0.00537777	0.310484	0.0550093
594.783	0.00596727	0.311523	0.0573083
594.348	0.00665846	0.311218	0.0594409
593.913	0.00747774	0.309594	0.0613781
593.478	0.0084519	0.306685	0.063091
593.043	0.00960778	0.30252	0.0645504
592.609	0.0109722	0.297134	0.0657274
592.174	0.012572	0.290556	0.066593
591.739	0.0144339	0.282819	0.0671181
591.304	0.0165848	0.273954	0.0672737
590.87	0.0190516	0.263994	0.0670308
590.435	0.0218609	0.252969	0.0663604
590	0.0250397	0.240911	0.0652335
589.565	0.0286186	0.227882	0.0636364
589.13	0.0326436	0.214052	0.0616174
588.696	0.0371646	0.199623	0.05924
588.261	0.0422312	0.184797	0.0565677
587.826	0.0478934	0.169774	0.0536642
587.391	0.054201	0.154755	0.050593
586.957	0.0612038	0.13994	0.0474177
586.522	0.0689515	0.125532	0.0442018
586.087	0.0774942	0.111731	0.0410089
585.652	0.0868814	0.0987379	0.0379026
585.217	0.0971632	0.0867536	0.0349465
584.783	0.108384	0.075973	0.0322025
584.348	0.120456	0.0664486	0.0296954
583.913	0.133164	0.0580903	0.0274127
583.478	0.146284	0.0508019	0.0253403
583.043	0.159595	0.0444873	0.0234641
582.609	0.172872	0.0390502	0.0217702
582.174	0.185895	0.0343945	0.0202442
581.739	0.198439	0.030424	0.0188723
581.304	0.210283	0.0270426	0.0176404
580.87	0.221203	0.024154	0.0165343
580.435	0.230977	0.0216621	0.0155399
580	0.239383	0.0194706	0.0146432
579.565	0.246253	0.017498	0.0138319
579.13	0.25164	0.0157208	0.0131
578.696	0.255654	0.0141301	0.0124438
578.261	0.258403	0.012717	0.0118591
577.826	0.259996	0.0114727	0.0113418
577.391	0.260542	0.0103882	0.010888
576.957	0.26015	0.00945462	0.0104936
576.522	0.258929	0.00866312	0.0101547
576.087	0.256987	0.00800479	0.00986705
575.652	0.254434	0.00747074	0.00962677
575.217	0.251378	0.00705206	0.00942978
574.783	0.247927	0.00673992	0.00927212
574.348	0.244161	0.00652638	0.00915096
573.913	0.240132	0.00640442	0.00906465
573.478	0.235893	0.00636707	0.0090116
573.043	0.231493	0.00640736	0.0089902
572.609	0.226985	0.00651831	0.00899886
572.174	0.222421	0.00669295	0.00903598
571.739	0.21785	0.0069243	0.00909996
571.304	0.213325	0.00720538	0.00918919
570.87	0.208897	0.00752924	0.00930209
570.435	0.204617	0.00788888	0.00943704
570	0.200537	0.00827734	0.00959246
569.565	0.196697	0.00868859	0.00976685
569.13	0.193092	0.00912045	0.00995915
568.696	0.189707	0.00957167	0.0101684
568.261	0.186525	0.010041	0.0103937
567.826	0.183533	0.0105272	0.010634
567.391	0.180712	0.0110291	0.0108885
566.957	0.178049	0.0115454	0.0111562
566.522	0.175528	0.0120749	0.011436
566.087	0.173132	0.0126162	0.0117272
565.652	0.170846	0.0131683	0.0120286
565.217	0.168655	0.0137298	0.0123395
564.783	0.166543	0.0142996	0.0126588
564.348	0.164504	0.014877	0.0129863
563.913	0.162538	0.0154624	0.0133226
563.478	0.160648	0.0160558	0.013668
563.043	0.158835	0.0166575	0.0140231
562.609	0.157101	0.0172677	0.0143885
562.174	0.155447	0.0178866	0.0147644
561.739	0.153877	0.0185143	0.0151516
561.304	0.15239	0.019151	0.0155505
560.87	0.15099	0.019797	0.0159615
560.435	0.149678	0.0204524	0.0163851
560	0.148455	0.0211175	0.0168219
559.565	0.147322	0.0217923	0.0172723
559.13	0.146273	0.0224764	0.0177359
558.696	0.1453	0.0231693	0.0182126
558.261	0.144395	0.0238704	0.018702
557.826	0.143551	0.0245793	0.0192038
557.391	0.142759	0.0252953	0.0197176
556.957	0.142013	0.026018	0.0202432
556.522	0.141304	0.0267469	0.0207802
556.087	0.140625	0.0274814	0.0213283
555.652	0.139968	0.028221	0.0218872
555.217	0.139325	0.0289651	0.0224566
554.783	0.138689	0.0297134	0.0230361
554.348	0.138059	0.0304656	0.023626
553.913	0.137439	0.0312223	0.0242269
553.478	0.136833	0.031984	0.0248396
553.043	0.136248	0.0327511	0.0254645
552.609	0.135687	0.0335242	0.0261025
552.174	0.135155	0.0343036	0.0267543
551.739	0.134658	0.0350899	0.0274204
551.304	0.1342	0.0358834	0.0281016
550.87	0.133786	0.0366848	0.0287985
550.435	0.133421	0.0374945	0.0295119
550	0.13311	0.0383129	0.0302424
549.565	0.132855	0.0391407	0.0309908
549.13	0.132656	0.0399788	0.0317588
548.696	0.132507	0.0408285	0.0325483
548.261	0.132404	0.0416909	0.033361
547.826	0.132344	0.0425672	0.0341987
547.391	0.132322	0.0434585	0.0350634
546.957	0.132334	0.0443661	0.0359568
546.522	0.132377	0.0452911	0.0368807
546.087	0.132445	0.0462346	0.0378371
545.652	0.132536	0.0471978	0.0388276
545.217	0.132645	0.0481819	0.0398541
544.783	0.132768	0.0491881	0.0409185
544.348	0.132901	0.0502175	0.0420225
543.913	0.133039	0.0512713	0.0431681
543.478	0.13318	0.0523507	0.0443569
543.043	0.133318	0.0534567	0.045591
542.609	0.13345	0.0545907	0.046872
542.174	0.133572	0.0557537	0.0482017
541.739	0.133679	0.056947	0.0495821
541.304	0.133768	0.0581716	0.051015
540.87	0.133834	0.0594288	0.0525021
540.435	0.133873	0.0607197	0.0540453
540	0.133882	0.0620455	0.0556465

## Sheet: Fig1(e)
Fig 1(e)
	Absorption (fraction)
Wavelength (nm)	G-channel	Y-channel	R-channel
670	0.00164317	0.00552065	0.0305801
669.565	0.00163046	0.00551152	0.0313499
669.13	0.00161733	0.00549434	0.0321544
668.696	0.00160374	0.00547125	0.0329909
668.261	0.00158964	0.00544435	0.0338564
667.826	0.00157498	0.00541576	0.0347484
667.391	0.00155971	0.00538759	0.0356638
666.957	0.00154378	0.00536195	0.0366
666.522	0.00152715	0.00534096	0.0375541
666.087	0.00150976	0.00532673	0.0385234
665.652	0.00149156	0.00532138	0.0395051
665.217	0.00147251	0.00532702	0.0404963
664.783	0.00145256	0.00534557	0.0414944
664.348	0.00143177	0.00537448	0.0425001
663.913	0.00141025	0.00540674	0.0435172
663.478	0.00138817	0.00543513	0.0445498
663.043	0.00136566	0.00545246	0.0456019
662.609	0.00134286	0.00545151	0.0466776
662.174	0.00131991	0.00542508	0.047781
661.739	0.00129697	0.00536595	0.048916
661.304	0.00127416	0.00526692	0.0500868
660.87	0.00125164	0.00512078	0.0512973
660.435	0.00122954	0.00492032	0.0525517
660	0.00120801	0.00465834	0.053854
659.565	0.00118722	0.00433229	0.0552072
659.13	0.00116747	0.00395837	0.0566107
658.696	0.00114906	0.00355742	0.0580628
658.261	0.00113234	0.00315029	0.0595618
657.826	0.00111762	0.00275784	0.0611061
657.391	0.00110522	0.00240091	0.062694
656.957	0.00109547	0.00210037	0.0643239
656.522	0.00108868	0.00187707	0.0659941
656.087	0.00108519	0.00175185	0.0677028
655.652	0.00108532	0.00174558	0.0694485
655.217	0.00108938	0.00187909	0.0712296
654.783	0.00109771	0.0021723	0.0730443
654.348	0.00111087	0.00262302	0.0748935
653.913	0.00112965	0.00320703	0.07678
653.478	0.00115485	0.00389912	0.0787068
653.043	0.00118726	0.0046741	0.080677
652.609	0.0012277	0.00550679	0.0826936
652.174	0.00127695	0.00637198	0.0847597
651.739	0.00133581	0.00724449	0.0868781
651.304	0.00140508	0.00809911	0.089052
650.87	0.00148557	0.00891065	0.0912844
650.435	0.00157806	0.00965392	0.0935783
650	0.00168337	0.0103037	0.0959367
649.565	0.0018021	0.0108467	0.0983614
649.13	0.00193416	0.0113165	0.100849
648.696	0.00207925	0.0117586	0.103395
648.261	0.0022371	0.0122186	0.105994
647.826	0.00240742	0.0127421	0.108642
647.391	0.00258992	0.0133744	0.111333
646.957	0.00278432	0.0141611	0.114065
646.522	0.00299033	0.0151477	0.116831
646.087	0.00320767	0.0163798	0.119627
645.652	0.00343606	0.0179029	0.122448
645.217	0.0036752	0.0197624	0.12529
644.783	0.00392476	0.0220019	0.128147
644.348	0.00418299	0.0246207	0.131014
643.913	0.00444675	0.0275736	0.133881
643.478	0.00471285	0.0308137	0.13674
643.043	0.00497809	0.0342938	0.139582
642.609	0.00523926	0.0379668	0.142398
642.174	0.00549318	0.0417858	0.14518
641.739	0.00573663	0.0457037	0.147919
641.304	0.00596644	0.0496734	0.150606
640.87	0.00617938	0.0536478	0.153233
640.435	0.00637228	0.05758	0.155791
640	0.00654192	0.0614229	0.158271
639.565	0.00668577	0.0651381	0.16066
639.13	0.00680396	0.068723	0.162927
638.696	0.00689725	0.0721833	0.165035
638.261	0.00696642	0.0755249	0.16695
637.826	0.00701227	0.0787539	0.168635
637.391	0.00703555	0.0818761	0.170054
636.957	0.00703706	0.0848975	0.171172
636.522	0.00701757	0.087824	0.171952
636.087	0.00697786	0.0906615	0.17236
635.652	0.00691871	0.093416	0.172359
635.217	0.00684089	0.0960933	0.171913
634.783	0.00674522	0.0986993	0.170988
634.348	0.00663298	0.101234	0.169576
633.913	0.00650598	0.103694	0.167695
633.478	0.00636605	0.106074	0.165367
633.043	0.006215	0.108368	0.16261
632.609	0.00605465	0.110573	0.159445
632.174	0.00588685	0.112684	0.155893
631.739	0.00571339	0.114695	0.151972
631.304	0.00553611	0.116602	0.147704
630.87	0.00535684	0.118401	0.143108
630.435	0.00517738	0.120086	0.138205
630	0.00499957	0.121653	0.133014
629.565	0.00482508	0.123098	0.12756
629.13	0.00465498	0.124426	0.12189
628.696	0.00449019	0.125641	0.116052
628.261	0.00433163	0.126749	0.110098
627.826	0.00418022	0.127755	0.104077
627.391	0.00403687	0.128664	0.0980399
626.957	0.00390251	0.129481	0.0920367
626.522	0.00377806	0.130212	0.0861177
626.087	0.00366444	0.130862	0.0803331
625.652	0.00356257	0.131436	0.0747331
625.217	0.00347337	0.131939	0.0693681
624.783	0.00339777	0.132377	0.0642868
624.348	0.00333707	0.132754	0.0595096
623.913	0.00329294	0.133074	0.0550276
623.478	0.00326705	0.133341	0.050831
623.043	0.00326108	0.133558	0.0469098
622.609	0.00327671	0.133731	0.0432539
622.174	0.00331561	0.133861	0.0398536
621.739	0.00337948	0.133955	0.0366987
621.304	0.00346997	0.134014	0.0337794
620.87	0.00358878	0.134044	0.0310857
620.435	0.00373757	0.134048	0.0286076
620	0.00391803	0.13403	0.0263352
619.565	0.00413209	0.133994	0.0242585
619.13	0.00438269	0.13394	0.0223683
618.696	0.00467304	0.133871	0.020655
618.261	0.00500632	0.133787	0.0191092
617.826	0.00538575	0.133689	0.0177216
617.391	0.00581451	0.133579	0.0164829
616.957	0.00629581	0.133458	0.0153835
616.522	0.00683285	0.133327	0.0144141
616.087	0.00742882	0.133187	0.0135655
615.652	0.00808692	0.13304	0.012828
615.217	0.00881035	0.132886	0.0121924
614.783	0.00960236	0.132726	0.0116495
614.348	0.0104671	0.132564	0.0111925
613.913	0.0114098	0.132403	0.0108173
613.478	0.0124356	0.132247	0.01052
613.043	0.0135497	0.132099	0.0102967
612.609	0.0147573	0.131964	0.0101434
612.174	0.0160635	0.131846	0.0100561
611.739	0.0174736	0.131749	0.0100308
611.304	0.0189928	0.131675	0.0100637
610.87	0.0206262	0.13163	0.0101508
610.435	0.0223791	0.131617	0.010288
610	0.0242566	0.13164	0.0104715
609.565	0.0262651	0.131701	0.0106975
609.13	0.0284162	0.131793	0.0109632
608.696	0.0307226	0.13191	0.0112661
608.261	0.0331969	0.132042	0.0116035
607.826	0.035852	0.132181	0.0119729
607.391	0.0387004	0.13232	0.0123718
606.957	0.041755	0.13245	0.0127974
606.522	0.0450284	0.132564	0.0132474
606.087	0.0485334	0.132653	0.013719
605.652	0.0522826	0.132709	0.0142097
605.217	0.0562889	0.132724	0.014717
604.783	0.060564	0.132689	0.0152382
604.348	0.0650994	0.1326	0.0157718
603.913	0.069866	0.132448	0.0163167
603.478	0.0748339	0.13223	0.0168723
603.043	0.0799732	0.131939	0.0174375
602.609	0.0852541	0.13157	0.0180116
602.174	0.0906466	0.131117	0.0185938
601.739	0.0961209	0.130576	0.0191831
601.304	0.101647	0.129939	0.0197788
600.87	0.107195	0.129203	0.02038
600.435	0.112735	0.128361	0.0209858
600	0.118237	0.127407	0.0215954
599.565	0.123671	0.126335	0.0222079
599.13	0.129	0.125136	0.0228214
598.696	0.134189	0.123796	0.0234342
598.261	0.139202	0.122305	0.0240443
597.826	0.144002	0.120651	0.02465
597.391	0.148553	0.118823	0.0252493
596.957	0.152818	0.116809	0.0258403
596.522	0.156763	0.114598	0.0264214
596.087	0.160349	0.112178	0.0269904
595.652	0.163542	0.109537	0.0275457
595.217	0.166304	0.106665	0.0280853
594.783	0.168602	0.103551	0.0286073
594.348	0.17043	0.100204	0.0291078
593.913	0.171814	0.096654	0.0295811
593.478	0.172782	0.0929321	0.0300215
593.043	0.173361	0.0890692	0.0304231
592.609	0.173578	0.0850958	0.03078
592.174	0.17346	0.081043	0.0310865
591.739	0.173036	0.0769415	0.0313368
591.304	0.172331	0.0728221	0.0315251
590.87	0.171373	0.0687157	0.0316455
590.435	0.170191	0.064653	0.0316923
590	0.168809	0.0606649	0.0316596
589.565	0.167256	0.0567784	0.0315435
589.13	0.16555	0.053006	0.031348
588.696	0.163709	0.0493563	0.0310788
588.261	0.161751	0.0458378	0.0307417
587.826	0.159695	0.0424593	0.0303427
587.391	0.157559	0.0392294	0.0298873
586.957	0.155361	0.0361566	0.0293816
586.522	0.153119	0.0332497	0.0288312
586.087	0.150851	0.0305173	0.0282421
585.652	0.148576	0.027968	0.0276199
585.217	0.14631	0.0256104	0.0269705
584.783	0.144074	0.0234528	0.0262998
584.348	0.141875	0.0214939	0.0256133
583.913	0.139716	0.0197228	0.0249166
583.478	0.1376	0.0181285	0.0242151
583.043	0.135527	0.0166996	0.0235143
582.609	0.1335	0.015425	0.0228196
582.174	0.131519	0.0142934	0.0221366
581.739	0.129588	0.0132937	0.0214708
581.304	0.127707	0.0124146	0.0208276
580.87	0.125879	0.0116449	0.0202124
580.435	0.124105	0.0109735	0.0196309
580	0.122386	0.0103891	0.0190883
579.565	0.120724	0.0098816	0.0185892
579.13	0.119119	0.0094457	0.018133
578.696	0.117568	0.00907715	0.0177184
578.261	0.116071	0.00877171	0.0173437
577.826	0.114625	0.00852517	0.0170075
577.391	0.11323	0.0083333	0.0167083
576.957	0.111883	0.00819186	0.0164444
576.522	0.110584	0.00809663	0.0162146
576.087	0.109331	0.00804338	0.0160171
575.652	0.108122	0.00802789	0.0158505
575.217	0.106957	0.00804593	0.0157133
574.783	0.105833	0.00809332	0.015604
574.348	0.10475	0.00816717	0.0155213
573.913	0.103707	0.00826581	0.0154642
573.478	0.102703	0.00838765	0.0154319
573.043	0.101738	0.0085311	0.0154232
572.609	0.10081	0.00869457	0.0154373
572.174	0.0999198	0.00887646	0.0154732
571.739	0.0990658	0.00907519	0.0155298
571.304	0.0982475	0.00928914	0.0156063
570.87	0.0974643	0.00951674	0.0157017
570.435	0.0967154	0.00975639	0.015815
570	0.0960002	0.0100065	0.0159451
569.565	0.0953184	0.0102657	0.0160914
569.13	0.0946714	0.0105334	0.0162532
568.696	0.0940615	0.0108093	0.0164302
568.261	0.0934905	0.0110932	0.016622
567.826	0.0929604	0.0113847	0.0168283
567.391	0.0924732	0.0116835	0.0170487
566.957	0.0920311	0.0119892	0.0172828
566.522	0.0916358	0.0123016	0.0175301
566.087	0.0912896	0.0126204	0.0177905
565.652	0.0909942	0.0129452	0.0180634
565.217	0.0907519	0.0132757	0.0183485
564.783	0.0905644	0.0136117	0.0186455
564.348	0.0904331	0.0139534	0.018954
563.913	0.0903582	0.0143015	0.019274
563.478	0.0903401	0.0146568	0.0196052
563.043	0.0903791	0.0150202	0.0199476
562.609	0.0904756	0.0153925	0.020301
562.174	0.09063	0.0157744	0.0206652
561.739	0.0908425	0.0161667	0.0210402
561.304	0.0911135	0.0165703	0.0214258
560.87	0.0914433	0.016986	0.0218218
560.435	0.0918323	0.0174145	0.0222282
560	0.0922809	0.0178566	0.0226447
559.565	0.0927884	0.0183131	0.0230714
559.13	0.0933513	0.0187841	0.023509
558.696	0.0939651	0.0192698	0.0239586
558.261	0.0946253	0.0197702	0.0244209
557.826	0.0953274	0.0202855	0.0248969
557.391	0.0960669	0.0208157	0.0253875
556.957	0.0968393	0.0213611	0.0258937
556.522	0.0976402	0.0219216	0.0264163
556.087	0.0984649	0.0224975	0.0269564
555.652	0.0993092	0.0230887	0.0275147
555.217	0.100168	0.0236954	0.0280922
554.783	0.101038	0.0243177	0.0286898
554.348	0.101914	0.0249547	0.0293059
553.913	0.102792	0.0256047	0.0299367
553.478	0.103669	0.0262658	0.0305784
553.043	0.104539	0.0269363	0.0312269
552.609	0.1054	0.0276144	0.0318783
552.174	0.106248	0.0282982	0.0325288
551.739	0.107077	0.028986	0.0331744
551.304	0.107885	0.029676	0.0338112
550.87	0.108668	0.0303663	0.0344353
550.435	0.10942	0.0310552	0.0350427
550	0.110139	0.0317408	0.0356296
549.565	0.110822	0.0324216	0.0361921
549.13	0.111471	0.0330968	0.0367272
548.696	0.112093	0.033766	0.0372319
548.261	0.11269	0.0344285	0.0377031
547.826	0.113269	0.035084	0.038138
547.391	0.113833	0.0357319	0.0385335
546.957	0.114387	0.0363716	0.0388867
546.522	0.114936	0.0370026	0.0391946
546.087	0.115484	0.0376245	0.0394543
545.652	0.116037	0.0382368	0.0396627
545.217	0.116598	0.0388388	0.0398169
544.783	0.117172	0.0394301	0.0399141
544.348	0.117762	0.0400117	0.0399559
543.913	0.118368	0.0405859	0.0399483
543.478	0.118989	0.0411548	0.0398976
543.043	0.119625	0.0417209	0.0398099
542.609	0.120277	0.0422865	0.0396915
542.174	0.120944	0.0428538	0.0395484
541.739	0.121626	0.0434253	0.039387
541.304	0.122323	0.0440032	0.0392135
540.87	0.123036	0.0445899	0.0390339
540.435	0.123763	0.0451876	0.0388546
540	0.124505	0.0457987	0.0386818

## Sheet: Fig 3(a)
Fig 3(a) - Green channel
Wavelength (nm)	Simulated Absorption (a.u.)	Experimental Photocurrent (a.u.)
550	0.511511	0.886644
551	0.514568	0.883926
552	0.51859	0.880363
553	0.523349	0.876315
554	0.528619	0.872144
555	0.534172	0.868213
556	0.53988	0.864883
557	0.546004	0.862516
558	0.552905	0.861475
559	0.560944	0.862122
560	0.57048	0.864818
561	0.581801	0.869809
562	0.594898	0.87688
563	0.609687	0.885697
564	0.626086	0.895929
565	0.644013	0.907243
566	0.66352	0.919306
567	0.685203	0.931787
568	0.709793	0.944354
569	0.738022	0.956673
570	0.770621	0.968413
571	0.8078	0.979187
572	0.84768	0.988391
573	0.887861	0.995366
574	0.925942	0.999456
575	0.959524	1
576	0.985757	0.996342
577	1	0.987822
578	0.997164	0.973783
579	0.972159	0.953566
580	0.919896	0.926514
581	0.837868	0.89252
582	0.733903	0.853696
583	0.61841	0.812704
584	0.501799	0.772206
585	0.394481	0.734867
586	0.304742	0.702505
587	0.232376	0.673569
588	0.175054	0.645661
589	0.130445	0.616386
590	0.0962222	0.583349
591	0.0702336	0.544807
592	0.0510466	0.501641
593	0.0374071	0.455382
594	0.0280613	0.407566
595	0.0217552	0.359725
596	0.0174007	0.313292
597	0.0145731	0.269293
598	0.0130136	0.228654
599	0.0124632	0.192299
600	0.0126633	0.161154
601	0.013414	0.135818
602	0.0147515	0.115588
603	0.0167714	0.0994375
604	0.0195691	0.0863375
605	0.0232399	0.0752603
606	0.0277745	0.0653931
607	0.0327446	0.0567841
608	0.0376171	0.049697
609	0.0418589	0.0443953
610	0.044937	0.0411426
611	0.0464247	0.040058
612	0.0463209	0.040683
613	0.0447307	0.0424148
614	0.0417594	0.0446503
615	0.0375122	0.0467869
616	0.0321739	0.0483514
617	0.0262477	0.0493914
618	0.0203165	0.0500842
619	0.014963	0.0506072
620	0.0107701	0.0511377
621	0.0081591	0.0517951
622	0.00690605	0.0524665
623	0.00662557	0.052981
624	0.00693226	0.0531677
625	0.00744075	0.0528555
626	0.0078385	0.0519281
627	0.00810439	0.0504867
628	0.00829015	0.0486872
629	0.00844749	0.0466853
630	0.00862815	0.0446368
631	0.0088719	0.0426721
632	0.00917073	0.0408206
633	0.00950466	0.0390861
634	0.00985373	0.0374726
635	0.010198	0.0359842
636	0.0105205	0.0346247
637	0.010817	0.0333981
638	0.0110861	0.0323084
639	0.0113266	0.0313595
640	0.0115371	0.0305554
641	0.0117176	0.0299001
642	0.0118731	0.0293975
643	0.0120098	0.0290515
644	0.0121337	0.0288662
645	0.0122512	0.0288455
646	0.0123658	0.0289933
647	0.0124714	0.0293136
648	0.0125591	0.0298104
649	0.0126202	0.0304876
650	0.0126458	0.0313492

## Sheet: Fig 3(b)
Fig 3(b) - Yellow channel
Wavelength (nm)	Simulated Absorption (a.u.)	Experimental Photocurrent (a.u.)
550	0.123124	0.53393
551	0.117117	0.520148
552	0.111248	0.509605
553	0.105498	0.50153
554	0.0998502	0.495151
555	0.0942846	0.489697
556	0.0887898	0.484396
557	0.0833798	0.478475
558	0.0780752	0.471165
559	0.0728965	0.461691
560	0.0678644	0.449285
561	0.0629947	0.433448
562	0.0582846	0.414788
563	0.0537264	0.394186
564	0.0493125	0.372527
565	0.0450353	0.35069
566	0.0408964	0.32956
567	0.0369351	0.310017
568	0.0331997	0.292945
569	0.0297387	0.279226
570	0.0266005	0.269741
571	0.023871	0.265183
572	0.0217855	0.265477
573	0.0206167	0.270359
574	0.0206374	0.279565
575	0.0221203	0.292831
576	0.0253506	0.309891
577	0.0306634	0.330482
578	0.0384061	0.354338
579	0.0489264	0.381197
580	0.0625718	0.410792
581	0.0802587	0.443301
582	0.105179	0.480671
583	0.141095	0.525289
584	0.191767	0.579543
585	0.260957	0.64582
586	0.350489	0.724505
587	0.45444	0.807971
588	0.564949	0.886586
589	0.674158	0.95072
590	0.774206	0.990742
591	0.858338	1
592	0.924216	0.983756
593	0.970607	0.95025
594	0.99628	0.907723
595	1	0.864415
596	0.981761	0.826725
597	0.946457	0.793685
598	0.900209	0.762484
599	0.849136	0.730312
600	0.799359	0.69436
601	0.755812	0.652935
602	0.718687	0.608824
603	0.686991	0.565932
604	0.65973	0.528163
605	0.635911	0.499424
606	0.614778	0.482474
607	0.596521	0.475493
608	0.58157	0.475517
609	0.570353	0.479582
610	0.563299	0.484723
611	0.56054	0.488462
612	0.561029	0.490263
613	0.563423	0.490078
614	0.566379	0.487856
615	0.568552	0.48355
616	0.568622	0.477152
617	0.565357	0.468824
618	0.557547	0.458769
619	0.543981	0.447193
620	0.523449	0.434299
621	0.495024	0.420115
622	0.458909	0.403961
623	0.41559	0.384983
624	0.365552	0.362325
625	0.309283	0.335131
626	0.247949	0.303038
627	0.18545	0.267652
628	0.126366	0.23107
629	0.0752774	0.195391
630	0.0367659	0.162712
631	0.013983	0.134714
632	0.00436611	0.111407
633	0.00392361	0.0923869
634	0.00866405	0.0772461
635	0.0145959	0.0655789
636	0.018511	0.0569794
637	0.0203336	0.0510414
638	0.0207714	0.0473588
639	0.020532	0.0455256
640	0.020323	0.0451357
641	0.0206992	0.045783
642	0.0216043	0.0470615
643	0.0228292	0.048565
644	0.0241649	0.0498876
645	0.0254021	0.050623
646	0.0263752	0.0503653
647	0.0270911	0.0487084
648	0.0276003	0.0452461
649	0.0279533	0.0395725
650	0.0282003	0.0312814

## Sheet: Fig 3(c)
Fig 3(c) - Red channel
Wavelength (nm)	Simulated Absorption (a.u.)	Experimental Photocurrent (a.u.)
550	0.0270851	0.727073
551	0.0319297	0.692923
552	0.03832	0.660075
553	0.0454617	0.62877
554	0.0525602	0.599251
555	0.058821	0.57176
556	0.0636711	0.546541
557	0.0674234	0.523834
558	0.0706121	0.503883
559	0.0737716	0.486929
560	0.0774362	0.473216
561	0.0820498	0.462806
562	0.0876943	0.45504
563	0.094361	0.449081
564	0.102041	0.444091
565	0.110727	0.439231
566	0.120281	0.433664
567	0.130058	0.426552
568	0.139285	0.417056
569	0.147188	0.40434
570	0.152992	0.387563
571	0.156187	0.366228
572	0.157302	0.341182
573	0.157129	0.313614
574	0.15646	0.284711
575	0.156087	0.255662
576	0.156548	0.227652
577	0.157375	0.201871
578	0.157843	0.179505
579	0.157231	0.161741
580	0.154816	0.149769
581	0.150047	0.144169
582	0.143064	0.143108
583	0.134176	0.144143
584	0.123695	0.144836
585	0.111931	0.142745
586	0.0993469	0.13618
587	0.0870122	0.126448
588	0.0761489	0.115603
589	0.0679788	0.105703
590	0.0637237	0.0988034
591	0.0642099	0.0966966
592	0.068681	0.100123
593	0.0759855	0.109558
594	0.0849717	0.125479
595	0.0944877	0.148363
596	0.105046	0.178723
597	0.123812	0.217214
598	0.159618	0.264531
599	0.221293	0.321365
600	0.317668	0.388411
601	0.452364	0.465589
602	0.608158	0.549734
603	0.762619	0.636912
604	0.893314	0.723184
605	0.977812	0.804615
606	1	0.877219
607	0.969046	0.936809
608	0.900437	0.979148
609	0.809659	1
610	0.712201	0.995128
611	0.62102	0.962295
612	0.538953	0.907262
613	0.466307	0.837788
614	0.403389	0.761635
615	0.350508	0.686562
616	0.307633	0.618821
617	0.273382	0.558631
618	0.246039	0.504701
619	0.223885	0.455742
620	0.205202	0.410463
621	0.18854	0.367974
622	0.17353	0.328978
623	0.160069	0.294578
624	0.148056	0.265876
625	0.137388	0.243974
626	0.127956	0.229547
627	0.119614	0.221548
628	0.112205	0.218503
629	0.105576	0.218936
630	0.0995709	0.221374
631	0.0940552	0.224555
632	0.0889758	0.22807
633	0.0843001	0.231723
634	0.0799953	0.235318
635	0.0760289	0.23866
636	0.0723691	0.241554
637	0.0689889	0.243802
638	0.065862	0.245211
639	0.0629623	0.245584
640	0.0602639	0.244725
641	0.0577429	0.24244
642	0.0553858	0.238531
643	0.0531811	0.232804
644	0.0511178	0.225063
645	0.0491844	0.215112
646	0.0473703	0.202755
647	0.0456676	0.187797
648	0.0440688	0.170043
649	0.0425666	0.149296
650	0.0411536	0.12536

## Sheet: Fig 4(a)
Fig 4(a)
	Responsivity (A/W)
Wavelength (nm)	G-channel	Y-channel	R-channel
550	0.225645	0.131635	0.20264
551	0.230265	0.13477	0.195431
552	0.234378	0.136333	0.188688
553	0.238011	0.136475	0.18239
554	0.241191	0.135346	0.176513
555	0.243946	0.133096	0.171036
556	0.246303	0.129877	0.165935
557	0.248288	0.125839	0.161187
558	0.249929	0.121133	0.15677
559	0.251254	0.115909	0.152661
560	0.252289	0.110318	0.148837
561	0.253061	0.10451	0.145275
562	0.253599	0.0986368	0.141953
563	0.253928	0.0928482	0.138848
564	0.254076	0.0872951	0.135937
565	0.25407	0.0821281	0.133198
566	0.253938	0.0774977	0.130607
567	0.253707	0.0735547	0.128142
568	0.253403	0.0704496	0.12578
569	0.253054	0.068333	0.123498
570	0.252687	0.0673557	0.121274
571	0.25233	0.0676385	0.1191
572	0.252006	0.0691835	0.11703
573	0.251743	0.0719629	0.115131
574	0.251563	0.075949	0.113472
575	0.251493	0.0811143	0.112123
576	0.251558	0.087431	0.11115
577	0.251782	0.0948715	0.110624
578	0.252191	0.103408	0.110612
579	0.25281	0.113013	0.111182
580	0.253664	0.123659	0.112404
581	0.254737	0.13529	0.114312
582	0.255854	0.147744	0.11681
583	0.256799	0.16083	0.119766
584	0.257357	0.174359	0.12305
585	0.25731	0.188138	0.126531
586	0.256444	0.201978	0.130079
587	0.254542	0.21569	0.133563
588	0.251389	0.229081	0.136853
589	0.246769	0.241962	0.139818
590	0.240465	0.254142	0.142327
591	0.232352	0.265435	0.144267
592	0.222667	0.275673	0.145592
593	0.211739	0.284689	0.146276
594	0.199893	0.29232	0.146289
595	0.187459	0.2984	0.145604
596	0.174762	0.302764	0.144192
597	0.162131	0.305247	0.142027
598	0.149894	0.305685	0.139079
599	0.138377	0.303912	0.135321
600	0.127908	0.299763	0.130725
601	0.118745	0.293185	0.125324
602	0.110865	0.284564	0.119389
603	0.104175	0.274399	0.113253
604	0.0985843	0.263188	0.107251
605	0.0939989	0.251429	0.101714
606	0.0903266	0.23962	0.0969759
607	0.087475	0.22826	0.0933694
608	0.0853516	0.217845	0.0912275
609	0.0838638	0.208876	0.0908832
610	0.0829193	0.201848	0.0926693
611	0.0824289	0.197101	0.0968347
612	0.0823167	0.194329	0.103291
613	0.0825106	0.193066	0.111867
614	0.0829382	0.192847	0.12239
615	0.083527	0.193205	0.134687
616	0.0842049	0.193675	0.148587
617	0.0848993	0.193791	0.163917
618	0.0855379	0.193087	0.180505
619	0.0860485	0.191098	0.198179
620	0.0863587	0.187357	0.216767
621	0.0864108	0.181536	0.236038
622	0.0862066	0.173847	0.255525
623	0.0857625	0.164639	0.274703
624	0.0850948	0.154263	0.293048
625	0.0842201	0.143068	0.310035
626	0.0831548	0.131402	0.325138
627	0.0819153	0.119616	0.337832
628	0.080518	0.10806	0.347593
629	0.0789794	0.0970812	0.353895
630	0.0773159	0.0870307	0.356213
631	0.0755491	0.0781819	0.354208
632	0.0737211	0.0705074	0.348282
633	0.0718795	0.0639038	0.339022
634	0.0700714	0.0582681	0.327015
635	0.0683444	0.0534972	0.31285
636	0.0667458	0.0494879	0.297113
637	0.0653229	0.0461371	0.280392
638	0.0641231	0.0433417	0.263275
639	0.0631938	0.0409985	0.246348
640	0.0625823	0.0390044	0.2302
641	0.0623159	0.0372667	0.215309
642	0.0623411	0.035734	0.201721
643	0.0625842	0.0343654	0.189372
644	0.0629716	0.0331199	0.178201
645	0.0634298	0.0319565	0.168143
646	0.063885	0.0308342	0.159136
647	0.0642637	0.0297122	0.151117
648	0.0644921	0.0285494	0.144022
649	0.0644967	0.0273049	0.13779
650	0.0642039	0.0259377	0.132356
651	0.0635612	0.0244235	0.127658
652	0.0626008	0.022805	0.123625
653	0.0613762	0.0211414	0.12019
654	0.0599408	0.0194921	0.117281
655	0.0583482	0.0179162	0.114831
656	0.0566517	0.0164732	0.112769
657	0.0549047	0.0152224	0.111025
658	0.0531608	0.0142229	0.109531
659	0.0514734	0.0135341	0.108216
660	0.0498959	0.0132154	0.107012
661	0.0484818	0.0133259	0.105848
662	0.0472845	0.0139251	0.104656
663	0.0463574	0.0150721	0.103365
664	0.0457541	0.0168263	0.101906
665	0.0455279	0.019247	0.100209
666	0.0457322	0.0223935	0.0982062
667	0.0464207	0.0263251	0.0958264
668	0.0476466	0.031101	0.0930006
669	0.0494635	0.0367805	0.0896593
670	0.0519247	0.0434231	0.0857329

## Sheet: Fig 4(b)
Fig 4(b)
	Current (A) at specifed illumination power
Voltage (V)	dark	0.05 uW	0.15 uW	0.5 uW	1.5 uW
-0.499969	1.04135e-08	5.04986e-08	1.12302e-07	2.07e-07	4.20105e-07
-0.479961	1.00122e-08	4.90037e-08	1.08294e-07	2.00742e-07	4.0676e-07
-0.459962	9.47066e-09	4.81701e-08	1.04262e-07	1.94094e-07	3.94139e-07
-0.439993	8.76372e-09	4.75334e-08	1.01689e-07	1.87973e-07	3.81718e-07
-0.419989	7.88725e-09	4.45334e-08	9.81986e-08	1.82019e-07	3.70315e-07
-0.399985	7.59238e-09	4.40988e-08	9.60775e-08	1.76817e-07	3.59318e-07
-0.379983	7.34936e-09	4.39154e-08	9.27044e-08	1.70912e-07	3.48126e-07
-0.359983	6.61739e-09	4.18645e-08	8.92517e-08	1.63095e-07	3.35434e-07
-0.339985	5.98893e-09	3.93448e-08	8.49403e-08	1.57724e-07	3.23753e-07
-0.319977	5.75953e-09	3.80546e-08	8.17171e-08	1.5207e-07	3.13032e-07
-0.299978	5.39535e-09	3.59929e-08	7.88235e-08	1.44764e-07	3.00438e-07
-0.279971	4.72599e-09	3.52159e-08	7.56638e-08	1.38198e-07	2.87352e-07
-0.259966	4.38436e-09	3.417e-08	7.16278e-08	1.3185e-07	2.75876e-07
-0.239974	4.28941e-09	3.27037e-08	6.89191e-08	1.26766e-07	2.64602e-07
-0.21997	3.78092e-09	3.13777e-08	6.62927e-08	1.21774e-07	2.52712e-07
-0.199967	3.10704e-09	3.01045e-08	6.30174e-08	1.15077e-07	2.40711e-07
-0.179962	2.96737e-09	2.82073e-08	5.85032e-08	1.0763e-07	2.26604e-07
-0.159991	2.9571e-09	2.7203e-08	5.52757e-08	1.00373e-07	2.13993e-07
-0.139987	2.42794e-09	2.50045e-08	5.09157e-08	9.40607e-08	2.00275e-07
-0.119985	1.82929e-09	2.28859e-08	4.66396e-08	8.69284e-08	1.8645e-07
-0.0999795	1.75782e-09	2.02397e-08	4.17234e-08	7.84645e-08	1.70707e-07
-0.0799779	1.70797e-09	1.75638e-08	3.63576e-08	6.94193e-08	1.54762e-07
-0.0599737	1.16742e-09	1.45413e-08	3.07614e-08	5.94548e-08	1.36485e-07
-0.0399495	6.54706e-10	1.13146e-08	2.41313e-08	4.88358e-08	1.15341e-07
-0.0199612	5.18139e-10	7.07001e-09	1.52684e-08	3.44567e-08	8.93839e-08
3.02901e-05	1.62506e-10	-1.68203e-09	2.18496e-09	1.38036e-08	5.48232e-08
0.0199948	6.18388e-10	5.68712e-09	7.7686e-09	4.82744e-09	-1.91532e-08
0.040009	1.50732e-09	1.55262e-08	2.4447e-08	3.30103e-08	3.44483e-08
0.0600086	2.39545e-09	2.96985e-08	4.88398e-08	7.135e-08	9.85365e-08
0.0799723	3.94877e-09	4.76464e-08	7.92781e-08	1.1948e-07	1.77642e-07
0.0999627	6.4e-09	6.78183e-08	1.15158e-07	1.76423e-07	2.7453e-07
0.119988	9.35642e-09	9.2413e-08	1.64667e-07	2.50824e-07	3.96133e-07
0.139989	1.38166e-08	1.23289e-07	2.14574e-07	3.35096e-07	5.31134e-07
0.159992	1.91363e-08	1.55241e-07	2.73138e-07	4.31786e-07	6.83053e-07
0.179992	2.59862e-08	1.91457e-07	3.49902e-07	5.36833e-07	8.51939e-07
0.199991	3.49894e-08	2.3829e-07	4.21938e-07	6.55423e-07	1.04065e-06
0.219994	4.57779e-08	2.66932e-07	4.94504e-07	7.75314e-07	1.22718e-06
0.239993	5.78465e-08	3.16392e-07	5.77411e-07	9.07161e-07	1.42678e-06
0.259984	7.15622e-08	3.44894e-07	6.50322e-07	1.03515e-06	1.62445e-06
0.279984	8.72461e-08	3.83751e-07	7.13501e-07	1.15657e-06	1.82047e-06
0.299983	1.03919e-07	4.1365e-07	7.7919e-07	1.26732e-06	2.01122e-06
0.320007	1.22685e-07	4.4291e-07	8.3055e-07	1.37782e-06	2.1967e-06
0.340013	1.41724e-07	4.6762e-07	8.838e-07	1.47284e-06	2.37155e-06
0.360012	1.61381e-07	4.7876e-07	9.2913e-07	1.56091e-06	2.5277e-06
0.380011	1.82212e-07	4.8234e-07	9.4766e-07	1.6415e-06	2.67128e-06
0.400013	2.03602e-07	4.7418e-07	9.9464e-07	1.69997e-06	2.79738e-06
0.42001	2.25226e-07	4.8639e-07	1.00711e-06	1.76547e-06	2.9475e-06
0.439985	2.47749e-07	4.9639e-07	1.05033e-06	1.81477e-06	3.07321e-06
0.459986	2.71226e-07	4.7903e-07	1.04233e-06	1.84425e-06	3.15737e-06
0.479983	2.94649e-07	4.8618e-07	1.03826e-06	1.90381e-06	3.26252e-06
0.499989	3.18583e-07	4.8331e-07	1.02545e-06	1.9219e-06	3.32847e-06

## Sheet: Fig 5(a)
Fig 5a - Illumination Wavelength = 570 nm
Illumination Power (uW)	Photocurrent - G Channel (uA)	Photocurrent - Y Channel (uA)	Photocurrent - R Channel (uA)
0.1	0.055196	0.0147437	0.00930537
0.3	0.13206	0.0394527	0.0461999
1	0.369067	0.111598	0.178564
3	0.9892	0.307996	0.574111
10	2.7258	0.976754	1.80076
30	5.9304	2.572	4.6704
100	10.5707	6.70626	12.1208

## Sheet: Fig 5(b)
Fig 5b - Illumination Wavelength = 590 nm
Illumination Power (uW)	Photocurrent - G Channel (uA)	Photocurrent - Y Channel (uA)	Photocurrent - R Channel (uA)
0.1	0.0442526	0.0542752	0.0237368
0.3	0.106312	0.141133	0.0618732
1	0.242749	0.382058	0.128213
3	0.678288	1.12537	0.43613
10	1.88322	3.33964	1.40396
30	4.14752	8.16355	3.75499
100	8.0305	18.492	9.78611

## Sheet: Fig 5(c)
Fig 5c - Illumination Wavelength = 620 nm
Illumination Power (mW)	Photocurrent - G Channel (mA)	Photocurrent - Y Channel (mA)	Photocurrent - R Channel (mA)
0.1	0.0108651	0.0119253	0.0353242
0.3	0.0122743	0.0605367	0.145385
1	0.0246623	0.231097	0.478311
3	0.0575413	0.668863	1.46236
10	0.178336	2.06355	4.30661
30	0.494164	5.41634	10.9909
100	1.27563	13.2725	26.7206

[truncated: 25 more sheets: Fig S1(a), Fig S1(b), Fig S1(c), Fig S1(d), Fig S1(e), Fig S1(f), Fig S2(a), Fig S2(b), Fig S2(c), Fig S2(d), Fig S2(e), Fig S2(f), Fig S3, Fig S6, Fig S7(b), Fig S8(a), Fig S8(b), Fig S9(a), Fig S9(b), Fig S9(c) …]
